# Supplementary material for: Plant-Derived Organic Acids Are Linked to Arbuscular Mycorrhizal Fungi and phoD-Harboring Bacteria Associated with Improved Soil Phosphorus Availability Across Plant Functional Groups in Karst Ecosystems
Source: Microorganisms. 2026 Apr 23;14(5):952. doi: 10.3390/microorganisms14050952 (PMC13209602; doi:10.3390/microorganisms14050952)
Supplement: Supplementary file 1 [file microorganisms-14-00952-s001.zip]

Archive with 2 entries (2 files):
- Organic acid data during the growth season.xlsx
- Supplementary File.pdf
