# Supplementary material for: Plant-Derived Organic Acids Are Linked to Arbuscular Mycorrhizal Fungi and phoD-Harboring Bacteria Associated with Improved Soil Phosphorus Availability Across Plant Functional Groups in Karst Ecosystems
Source: Microorganisms. 2026 Apr 23;14(5):952. doi: 10.3390/microorganisms14050952 (PMC13209602; doi:10.3390/microorganisms14050952)
Supplement: Supplementary file 1 [file microorganisms-14-00952-s001.zip › Organic acid data during the growth season.xlsx]

## Sheet: Sheet1
stage	functional group	Soxalic	Scitric	Sacetic	Roxalic	Rcitric	Racetic
Grass	Non-Leguminosae	384.636	3.25652	11.565	8.70326	1.05133	8.09769
Grass	Non-Leguminosae	478.667	3.91149	11.9482	11.6921	1.02096	7.15386
Grass	Non-Leguminosae	429.856	3.98418	10.5402	10.5158	1.0243	8.35711
Grass	Non-Leguminosae	144.827	1.88706	8.71846	6.49544	0.679241	5.85618
Grass	Non-Leguminosae	179.074	1.98732	8.4854	5.69909	0.669273	4.88803
Grass	Non-Leguminosae	158.93	1.8165	8.87264	6.98246	0.498001	5.75904
Grass	Leguminosae	518.999	2.05992	9.0872	7.69098	0.848679	7.58024
Grass	Leguminosae	487.027	2.79218	8.63034	6.58189	0.95532	7.41437
Grass	Leguminosae	529.714	4.01628	9.34648	9.06515	1.43095	8.30466
Shrub	Non-Leguminosae	389.031	5.46988	18.4557	15.3103	1.51429	8.02599
Shrub	Non-Leguminosae	425.546	5.80314	15.1538	10.996	0.854764	8.23628
Shrub	Non-Leguminosae	438.11	5.77826	18.4064	14.8604	1.31136	6.71703
Shrub	Non-Leguminosae	452.962	6.61372	13.5787	17.0373	3.64321	6.42077
Shrub	Non-Leguminosae	491.308	6.0346	12.2802	19.3857	1.42819	8.05746
Shrub	Non-Leguminosae	554.264	6.25442	12.2994	17.8927	3.49763	7.98589
Shrub	Leguminosae	576.605	17.4522	18.8035	19.5881	0.872453	5.14313
Shrub	Leguminosae	685.277	14.2872	13.1748	18.3379	1.04666	6.6988
Shrub	Leguminosae	512.605	17.6585	22.2686	18.9318	1.0002	6.7328
Shrub	Leguminosae	725.607	5.14404	10.2456	22.1931	2.00825	8.999
Shrub	Leguminosae	604.981	5.31926	10.7479	18.8144	3.08539	8.32508
Shrub	Leguminosae	610.319	5.67124	10.9104	26.7617	1.52128	9.08693
Tree	Non-Leguminosae	617.14	7.36446	17.8835	17.1925	2.70141	10.6459
Tree	Non-Leguminosae	585.353	7.32108	16.6358	19.1443	2.12928	9.83843
Tree	Non-Leguminosae	840.106	6.0938	15.2699	17.0436	3.06191	10.8786
Tree	Non-Leguminosae	820.702	25.3083	14.2683	20.2848	6.46807	12.5989
Tree	Non-Leguminosae	887.751	25.8453	24.3924	21.1441	6.3785	15.1505
Tree	Non-Leguminosae	669.862	22.1979	23.4396	21.6905	7.405	14.9332
Tree	Non-Leguminosae	601.182	13.9661	15.8236	17.5111	15.5986	7.17409
Tree	Non-Leguminosae	503.422	13.5067	13.2107	19.7621	16.2182	6.7711
Tree	Non-Leguminosae	593.576	11.0856	16.6394	18.7207	12.532	6.38106
Tree	Non-Leguminosae	779.579	16.3912	14.4934	22.7018	9.36689	6.68343
Tree	Non-Leguminosae	497.824	16.7518	12.1052	24.5377	9.51607	5.59099
Tree	Non-Leguminosae	552.747	17.3363	15.7351	22.0516	11.0745	5.83897
Tree	Non-Leguminosae	897.042	16.8928	32.9653	29.8528	17.771	16.3804
Tree	Non-Leguminosae	621.402	16.3	29.8762	26.8411	14.5913	18.9916
Tree	Non-Leguminosae	859.453	19.2608	32.2003	30.1495	17.0829	16.6227
Tree	Leguminosae	911.763	25.269	18.0064	30.7495	16.2006	10.9131
Tree	Leguminosae	893.266	14.426	15.3674	28.1831	19.2626	13.4074
Tree	Leguminosae	857.711	15.1215	13.0143	33.9103	16.9778	8.62794
